# Supplementary material for: Miniaturized and High Volumetric Energy Density Power Supply Device Based on a Broad-Frequency Vibration Driven Triboelectric Nanogenerator
Source: Micromachines (Basel). 2024 May 13;15(5):645. doi: 10.3390/mi15050645 (PMC11123006; doi:10.3390/mi15050645)
Supplement: Supplementary file 1 [file micromachines-15-00645-s001.zip]

Archive with 1 entries (1 files):
- micromachines-2934484-supplementary.pdf
